# Supplementary material for: Combining tensile testing and structural analysis at the single collagen fibril level
Source: Sci Data. 2018 Oct 23;5:180229. doi: 10.1038/sdata.2018.229 (PMC6198748; doi:10.1038/sdata.2018.229)
Supplement: Supplementary file 1 [file sdata2018229-isa1.zip]

Archive with 5 entries (5 files):
- i_Investigation.txt
- s_Kreplak297A_study.txt
- a_Kreplak297A_AFM.txt
- a_Kreplak297A_SHG.txt
- a_Kreplak297A_fluorescenceM.txt
