# Supplementary material for: Combining tensile testing and structural analysis at the single collagen fibril level
Source: Sci Data. 2018 Oct 23;5:180229. doi: 10.1038/sdata.2018.229 (PMC6198748; doi:10.1038/sdata.2018.229)
Supplement: Supplementary file 1 [file sdata2018229-isa1.zip › i_Investigation.txt]

# Investigation File generated for Scientific Data with Investigation File Authoring Tool version 0.1.0 on 18/09/2018 - This metadata file is CC0
ONTOLOGY SOURCE REFERENCE
Term Source Name	NCBITaxon	UBERON	OBI	EFO	ERO	VT	CHEBI	CHMO	MMO	FBbi
Term Source File	http://data.bioontology.org/ontologies/NCBITAXON	http://data.bioontology.org/ontologies/UBERON	http://data.bioontology.org/ontologies/OBI	http://data.bioontology.org/ontologies/EFO	http://data.bioontology.org/ontologies/ERO	http://data.bioontology.org/ontologies/VT	http://data.bioontology.org/ontologies/CHEBI	http://data.bioontology.org/ontologies/CHMO	http://data.bioontology.org/ontologies/MMO	http://data.bioontology.org/ontologies/FBbi
Term Source Version	2016AB	releases/2014-06-15	2014-08-18	2.99	2013-08-02	7.4	153	releases/2014-11-20	2.27	
Term Source Description	National Center for Biotechnology Information (NCBI) Organismal Classification	Uber Anatomy Ontology	Ontology for Biomedical Investigations	Experimental Factor Ontology	Eagle-I Research Resource Ontology	Vertebrate Trait Ontology	Chemical Entities of Biological Interest Ontology	Chemical Methods Ontology	Measurement Method Ontology	Biological Imaging Methods Ontology
INVESTIGATION
Investigation Identifier
Investigation Title
Investigation Description
Investigation Submission Date
Investigation Public Release Date
INVESTIGATION PUBLICATIONS
Investigation PubMed ID
Investigation Publication DOI
Investigation Publication Author List
Investigation Publication Title
Investigation Publication Status
Investigation Publication Status Term Accession Number
Investigation Publication Status Term Source REF
INVESTIGATION CONTACTS
Investigation Person Last Name
Investigation Person Mid Initials
Investigation Person First Name
Investigation Person Address
Investigation Person Phone
Investigation Person Fax
Investigation Person Email
Investigation Person Affiliation
Investigation Person Roles
Investigation Person Roles Term Accession Number
Investigation Person Roles Term Source REF
STUDY
Study Identifier	10.1038/sdata.2018.229
Study Title	Combining tensile testing and structural analysis at the single collagen fibril level
Study Submission Date	11/06/2018
Study Public Release Date	23/10/2018
Study Description	http://www.nature.com/articles/sdata2018229#abstract
Study File Name	s_Kreplak297A_study.txt
Comment[Subject Keywords]	//;///
Comment[Manuscript Licence]	CC BY-4.0
Comment[Experimental Metadata Licence]	CC0
Comment[Supplementary Information File Name]	
Comment[Supplementary Information File Type]	x-zip-compressed
Comment[Supplementary Information File URL]	http://www.nature.com/articles/sdata2018229#supplementary-information
Comment[Data Repository]	figshare
Comment[Data Record Accession]	doi:10.6084/m9.figshare.c.4126559
Comment[Data Record URI]	https://doi.org/10.6084/m9.figshare.c.4126559
STUDY DESIGN DESCRIPTORS
Study Design Type	repeated measure design	stimulus or stress design	biomechanics data analysis objective
Study Design Type Term Accession Number	OBI:0500002	http://www.ebi.ac.uk/efo/EFO_0001762	ERO:0100133
Study Design Type Term Source REF	OBI	EFO	ERO
STUDY PUBLICATIONS
Study PubMed ID	""
Study Publication DOI	doi:10.1038/s41598-018-22741-8
Study Publication Author List	""
Study Publication Title	""
Study Publication Status	published
Study Publication Status Term Accession Number	
Study Publication Status Term Source REF	
STUDY FACTORS
Study Factor Name	tendon type
Study Factor Type	animal body part
Study Factor Type Term Accession Number	http://www.ebi.ac.uk/efo/EFO_0000808
Study Factor Type Term Source REF	EFO
STUDY ASSAYS
Study Assay Measurement Type	stress-strain curve	tendon physiology trait	Collagen
Study Assay Measurement Type Term Accession Number	""	VT:0010047	CHEBI:3815
Study Assay Measurement Type Term Source REF	""	VT	CHEBI
Study Assay Technology Type	atomic force microscopy	second-harmonic imaging microscopy	fluorescence microscopy
Study Assay Technology Type Term Accession Number	CHMO:0000113	""	CHMO:0000087
Study Assay Technology Type Term Source REF	CHMO	""	OBI
Study Assay Technology Platform	instrument; manufacturer	instrument; manufacturer	instrument; manufacturer
Study Assay File Name	a_Kreplak297A_AFM.txt	a_Kreplak297A_SHG.txt	a_Kreplak297A_fluorescenceM.txt
STUDY PROTOCOLS
Study Protocol Name	Collagen fibril samples	Tensile testing	AFM imaging	Post-rupture imaging
Study Protocol Type	sample collection protocol	tissue force analysis	imaging method	imaging method
Study Protocol Type Term Accession Number	http://www.ebi.ac.uk/efo/EFO_0005518	MMO:0000206	FBbi:00000222	FBbi:00000222
Study Protocol Type Term Source REF	EFO	MMO	FBbi	FBbi
Study Protocol Description				
Study Protocol URI	""	""	""	""
Study Protocol Version				
Study Protocol Parameters Name	""	instrument; manufacturer	instrument; manufacturer	""
Study Protocol Parameters Name Term Accession Number	""	""	""	""
Study Protocol Parameters Name Term Source REF	""	""	""	""
Study Protocol Components Name	""	""	""	""
Study Protocol Components Type	""	""	""	""
Study Protocol Components Type Term Accession Number	""	""	""	""
Study Protocol Components Type Term Source REF	""	""	""	""
STUDY CONTACTS
Study Person Last Name	Quigley	Bancelin	Deska-Gauthier	Légaré	Veres	Kreplak
Study Person First Name	Andrew S.	Stéphane	Dylan	François	Samuel P.	Laurent
Study Person Mid Initials						
Study Person Email	""	""	""	""	sam.veres@smu.ca	kreplak@dal.ca
Study Person Phone						
Study Person Fax						
Study Person Address						
Study Person Affiliation	Department of Physics and Atmospheric Science, Dalhousie University, Halifax, Canada	Institut National de la Recherche Scientifique, Centre Énergie, Matériaux, Télécommunication, Varennes, Canada	Department of Medical Neuroscience, Dalhousie University, Halifax, Canada	Institut National de la Recherche Scientifique, Centre Énergie, Matériaux, Télécommunication, Varennes, Canada	School of Biomedical Engineering, Dalhousie University, Halifax, Canada	Department of Physics and Atmospheric Science, Dalhousie University, Halifax, Canada
Study Person Roles						
Study Person Roles Term Accession Number						
Study Person Roles Term Source REF						
Comment[Study Person ORCID]					0000-0001-6308-4836	
Comment[Funder]						
Comment[FundRef ID]						
Comment[Funder Term Source REF]						
Comment[Grant Identifier]						
