# Supplementary material for: Combining tensile testing and structural analysis at the single collagen fibril level
Source: Sci Data. 2018 Oct 23;5:180229. doi: 10.1038/sdata.2018.229 (PMC6198748; doi:10.1038/sdata.2018.229)
Supplement: Supplementary file 1 [file sdata2018229-isa1.zip › s_Kreplak297A_study.txt]

Source Name	Characteristics[organism]	Term Source REF	Term Accession Number	Characteristics[organism part]	Term Source REF	Term Accession Number	Protocol REF	Sample Name	Factor Value[tendon type]
24-36 month-old steers killed for food at a local Oultons Farm abattoir Nova Scotia Canada	Bos taurus	NCBITaxon	NCBITaxon:9913	tendon collagen fibril	UBERON	UBERON:0011864	Collagen fibril samples	animal 1 flexor tendon 1	superficial digital flexor
24-36 month-old steers killed for food at a local Oultons Farm abattoir Nova Scotia Canada	Bos taurus	NCBITaxon	NCBITaxon:9913	tendon collagen fibril	UBERON	UBERON:0011864	Collagen fibril samples	animal 1 flexor tendon 2	superficial digital flexor
24-36 month-old steers killed for food at a local Oultons Farm abattoir Nova Scotia Canada	Bos taurus	NCBITaxon	NCBITaxon:9913	tendon collagen fibril	UBERON	UBERON:0011864	Collagen fibril samples	animal 1 flexor tendon 3	superficial digital flexor
24-36 month-old steers killed for food at a local Oultons Farm abattoir Nova Scotia Canada	Bos taurus	NCBITaxon	NCBITaxon:9913	tendon collagen fibril	UBERON	UBERON:0011864	Collagen fibril samples	animal 1 flexor tendon 4	superficial digital flexor
24-36 month-old steers killed for food at a local Oultons Farm abattoir Nova Scotia Canada	Bos taurus	NCBITaxon	NCBITaxon:9913	tendon collagen fibril	UBERON	UBERON:0011864	Collagen fibril samples	animal 1 flexor tendon 5	superficial digital flexor
24-36 month-old steers killed for food at a local Oultons Farm abattoir Nova Scotia Canada	Bos taurus	NCBITaxon	NCBITaxon:9913	tendon collagen fibril	UBERON	UBERON:0011864	Collagen fibril samples	animal 1 flexor tendon 6	superficial digital flexor
24-36 month-old steers killed for food at a local Oultons Farm abattoir Nova Scotia Canada	Bos taurus	NCBITaxon	NCBITaxon:9913	tendon collagen fibril	UBERON	UBERON:0011864	Collagen fibril samples	animal 1 extensor tendon 1	common digital extensor
24-36 month-old steers killed for food at a local Oultons Farm abattoir Nova Scotia Canada	Bos taurus	NCBITaxon	NCBITaxon:9913	tendon collagen fibril	UBERON	UBERON:0011864	Collagen fibril samples	animal 1 extensor tendon 2	common digital extensor
24-36 month-old steers killed for food at a local Oultons Farm abattoir Nova Scotia Canada	Bos taurus	NCBITaxon	NCBITaxon:9913	tendon collagen fibril	UBERON	UBERON:0011864	Collagen fibril samples	animal 1 extensor tendon 3	common digital extensor
24-36 month-old steers killed for food at a local Oultons Farm abattoir Nova Scotia Canada	Bos taurus	NCBITaxon	NCBITaxon:9913	tendon collagen fibril	UBERON	UBERON:0011864	Collagen fibril samples	animal 1 extensor tendon 4	common digital extensor
24-36 month-old steers killed for food at a local Oultons Farm abattoir Nova Scotia Canada	Bos taurus	NCBITaxon	NCBITaxon:9913	tendon collagen fibril	UBERON	UBERON:0011864	Collagen fibril samples	animal 1 extensor tendon 5	common digital extensor
24-36 month-old steers killed for food at a local Oultons Farm abattoir Nova Scotia Canada	Bos taurus	NCBITaxon	NCBITaxon:9913	tendon collagen fibril	UBERON	UBERON:0011864	Collagen fibril samples	animal 1 extensor tendon 6	common digital extensor
24-36 month-old steers killed for food at a local Oultons Farm abattoir Nova Scotia Canada	Bos taurus	NCBITaxon	NCBITaxon:9913	tendon collagen fibril	UBERON	UBERON:0011864	Collagen fibril samples	animal 1 extensor tendon 7	common digital extensor
24-36 month-old steers killed for food at a local Oultons Farm abattoir Nova Scotia Canada	Bos taurus	NCBITaxon	NCBITaxon:9913	tendon collagen fibril	UBERON	UBERON:0011864	Collagen fibril samples	animal 1 extensor tendon 8	common digital extensor
24-36 month-old steers killed for food at a local Oultons Farm abattoir Nova Scotia Canada	Bos taurus	NCBITaxon	NCBITaxon:9913	tendon collagen fibril	UBERON	UBERON:0011864	Collagen fibril samples	animal 1 extensor tendon 9	common digital extensor
24-36 month-old steers killed for food at a local Oultons Farm abattoir Nova Scotia Canada	Bos taurus	NCBITaxon	NCBITaxon:9913	tendon collagen fibril	UBERON	UBERON:0011864	Collagen fibril samples	animal 1 extensor tendon 10	common digital extensor
24-36 month-old steers killed for food at a local Oultons Farm abattoir Nova Scotia Canada	Bos taurus	NCBITaxon	NCBITaxon:9913	tendon collagen fibril	UBERON	UBERON:0011864	Collagen fibril samples	animal 1 extensor tendon 11	common digital extensor
24-36 month-old steers killed for food at a local Oultons Farm abattoir Nova Scotia Canada	Bos taurus	NCBITaxon	NCBITaxon:9913	tendon collagen fibril	UBERON	UBERON:0011864	Collagen fibril samples	animal 2 flexor tendon 1	superficial digital flexor
24-36 month-old steers killed for food at a local Oultons Farm abattoir Nova Scotia Canada	Bos taurus	NCBITaxon	NCBITaxon:9913	tendon collagen fibril	UBERON	UBERON:0011864	Collagen fibril samples	animal 2 flexor tendon 2	superficial digital flexor
24-36 month-old steers killed for food at a local Oultons Farm abattoir Nova Scotia Canada	Bos taurus	NCBITaxon	NCBITaxon:9913	tendon collagen fibril	UBERON	UBERON:0011864	Collagen fibril samples	animal 2 flexor tendon 3	superficial digital flexor
24-36 month-old steers killed for food at a local Oultons Farm abattoir Nova Scotia Canada	Bos taurus	NCBITaxon	NCBITaxon:9913	tendon collagen fibril	UBERON	UBERON:0011864	Collagen fibril samples	animal 2 flexor tendon 4	superficial digital flexor
24-36 month-old steers killed for food at a local Oultons Farm abattoir Nova Scotia Canada	Bos taurus	NCBITaxon	NCBITaxon:9913	tendon collagen fibril	UBERON	UBERON:0011864	Collagen fibril samples	animal 2 flexor tendon 5	superficial digital flexor
24-36 month-old steers killed for food at a local Oultons Farm abattoir Nova Scotia Canada	Bos taurus	NCBITaxon	NCBITaxon:9913	tendon collagen fibril	UBERON	UBERON:0011864	Collagen fibril samples	animal 2 flexor tendon 6	superficial digital flexor
24-36 month-old steers killed for food at a local Oultons Farm abattoir Nova Scotia Canada	Bos taurus	NCBITaxon	NCBITaxon:9913	tendon collagen fibril	UBERON	UBERON:0011864	Collagen fibril samples	animal 2 flexor tendon 7	superficial digital flexor
24-36 month-old steers killed for food at a local Oultons Farm abattoir Nova Scotia Canada	Bos taurus	NCBITaxon	NCBITaxon:9913	tendon collagen fibril	UBERON	UBERON:0011864	Collagen fibril samples	animal 2 flexor tendon 8	superficial digital flexor
24-36 month-old steers killed for food at a local Oultons Farm abattoir Nova Scotia Canada	Bos taurus	NCBITaxon	NCBITaxon:9913	tendon collagen fibril	UBERON	UBERON:0011864	Collagen fibril samples	animal 2 flexor tendon 9	superficial digital flexor
24-36 month-old steers killed for food at a local Oultons Farm abattoir Nova Scotia Canada	Bos taurus	NCBITaxon	NCBITaxon:9913	tendon collagen fibril	UBERON	UBERON:0011864	Collagen fibril samples	animal 2 flexor tendon 10	superficial digital flexor
24-36 month-old steers killed for food at a local Oultons Farm abattoir Nova Scotia Canada	Bos taurus	NCBITaxon	NCBITaxon:9913	tendon collagen fibril	UBERON	UBERON:0011864	Collagen fibril samples	animal 2 flexor tendon 11	superficial digital flexor
24-36 month-old steers killed for food at a local Oultons Farm abattoir Nova Scotia Canada	Bos taurus	NCBITaxon	NCBITaxon:9913	tendon collagen fibril	UBERON	UBERON:0011864	Collagen fibril samples	animal 2 extensor tendon 1	common digital extensor
24-36 month-old steers killed for food at a local Oultons Farm abattoir Nova Scotia Canada	Bos taurus	NCBITaxon	NCBITaxon:9913	tendon collagen fibril	UBERON	UBERON:0011864	Collagen fibril samples	animal 2 extensor tendon 2	common digital extensor
24-36 month-old steers killed for food at a local Oultons Farm abattoir Nova Scotia Canada	Bos taurus	NCBITaxon	NCBITaxon:9913	tendon collagen fibril	UBERON	UBERON:0011864	Collagen fibril samples	animal 2 extensor tendon 3	common digital extensor
24-36 month-old steers killed for food at a local Oultons Farm abattoir Nova Scotia Canada	Bos taurus	NCBITaxon	NCBITaxon:9913	tendon collagen fibril	UBERON	UBERON:0011864	Collagen fibril samples	animal 2 extensor tendon 4	common digital extensor
24-36 month-old steers killed for food at a local Oultons Farm abattoir Nova Scotia Canada	Bos taurus	NCBITaxon	NCBITaxon:9913	tendon collagen fibril	UBERON	UBERON:0011864	Collagen fibril samples	animal 2 extensor tendon 5	common digital extensor
24-36 month-old steers killed for food at a local Oultons Farm abattoir Nova Scotia Canada	Bos taurus	NCBITaxon	NCBITaxon:9913	tendon collagen fibril	UBERON	UBERON:0011864	Collagen fibril samples	animal 2 extensor tendon 6	common digital extensor
24-36 month-old steers killed for food at a local Oultons Farm abattoir Nova Scotia Canada	Bos taurus	NCBITaxon	NCBITaxon:9913	tendon collagen fibril	UBERON	UBERON:0011864	Collagen fibril samples	animal 2 extensor tendon 7	common digital extensor
24-36 month-old steers killed for food at a local Oultons Farm abattoir Nova Scotia Canada	Bos taurus	NCBITaxon	NCBITaxon:9913	tendon collagen fibril	UBERON	UBERON:0011864	Collagen fibril samples	animal 2 extensor tendon 8	common digital extensor
24-36 month-old steers killed for food at a local Oultons Farm abattoir Nova Scotia Canada	Bos taurus	NCBITaxon	NCBITaxon:9913	tendon collagen fibril	UBERON	UBERON:0011864	Collagen fibril samples	animal 2 extensor tendon 9	common digital extensor
24-36 month-old steers killed for food at a local Oultons Farm abattoir Nova Scotia Canada	Bos taurus	NCBITaxon	NCBITaxon:9913	tendon collagen fibril	UBERON	UBERON:0011864	Collagen fibril samples	animal 2 extensor tendon 10	common digital extensor
