# Supplementary material for: Combining tensile testing and structural analysis at the single collagen fibril level
Source: Sci Data. 2018 Oct 23;5:180229. doi: 10.1038/sdata.2018.229 (PMC6198748; doi:10.1038/sdata.2018.229)
Supplement: Supplementary file 1 [file sdata2018229-isa1.zip › a_Kreplak297A_SHG.txt]

Sample Name	Protocol REF	Parameter Value[instrument]	Parameter Value[manufacturer]	Assay Name	Raw Data File	Comment[Data Repository]	Comment[Data Record Accession]	Comment[Data Record URI]	Protocol REF	Parameter Value[instrument]	Parameter Value[manufacturer]	Derived Data File	Comment[Data Repository]	Comment[Data Record Accession]	Comment[Data Record URI]	Protocol REF	Derived Data File	Comment[Data Repository]	Comment[Data Record Accession]	Comment[Data Record URI]
animal 1 flexor tendon 1	AFM imaging	Bioscope Catalyst AFM	Bruker	pre strain AFM images for animal 1 flexor tendon 1	AFM images.zip	figshare	doi:10.6084/m9.figshare.c.4126559	https://doi.org/10.6084/m9.figshare.c.4126559	Tensile testing	Bioscope Catalyst AFM	Bruker	Tensile data.xls; Stress strain curves.zip	figshare	doi:10.6084/m9.figshare.c.4126559	https://doi.org/10.6084/m9.figshare.c.4126559	Post-rupture imaging	SHG pol-stacks.zip	figshare	doi:10.6084/m9.figshare.c.4126559	https://doi.org/10.6084/m9.figshare.c.4126559
animal 1 flexor tendon 2	AFM imaging	Bioscope Catalyst AFM	Bruker	pre strain AFM images for animal 1 flexor tendon 2	AFM images.zip	figshare	doi:10.6084/m9.figshare.c.4126559	https://doi.org/10.6084/m9.figshare.c.4126559	Tensile testing	Bioscope Catalyst AFM	Bruker	Tensile data.xls; Stress strain curves.zip	figshare	doi:10.6084/m9.figshare.c.4126559	https://doi.org/10.6084/m9.figshare.c.4126559	Post-rupture imaging	SHG pol-stacks.zip	figshare	doi:10.6084/m9.figshare.c.4126559	https://doi.org/10.6084/m9.figshare.c.4126559
animal 1 flexor tendon 3	AFM imaging	Bioscope Catalyst AFM	Bruker	pre strain AFM images for animal 1 flexor tendon 3	AFM images.zip	figshare	doi:10.6084/m9.figshare.c.4126559	https://doi.org/10.6084/m9.figshare.c.4126559	Tensile testing	Bioscope Catalyst AFM	Bruker	Tensile data.xls; Stress strain curves.zip	figshare	doi:10.6084/m9.figshare.c.4126559	https://doi.org/10.6084/m9.figshare.c.4126559	Post-rupture imaging	SHG pol-stacks.zip	figshare	doi:10.6084/m9.figshare.c.4126559	https://doi.org/10.6084/m9.figshare.c.4126559
animal 1 flexor tendon 4	AFM imaging	Bioscope Catalyst AFM	Bruker	pre strain AFM images for animal 1 flexor tendon 4	AFM images.zip	figshare	doi:10.6084/m9.figshare.c.4126559	https://doi.org/10.6084/m9.figshare.c.4126559	Tensile testing	Bioscope Catalyst AFM	Bruker	Tensile data.xls; Stress strain curves.zip	figshare	doi:10.6084/m9.figshare.c.4126559	https://doi.org/10.6084/m9.figshare.c.4126559	Post-rupture imaging	SHG pol-stacks.zip	figshare	doi:10.6084/m9.figshare.c.4126559	https://doi.org/10.6084/m9.figshare.c.4126559
animal 1 flexor tendon 5	AFM imaging	Bioscope Catalyst AFM	Bruker	pre strain AFM images for animal 1 flexor tendon 5	AFM images.zip	figshare	doi:10.6084/m9.figshare.c.4126559	https://doi.org/10.6084/m9.figshare.c.4126559	Tensile testing	Bioscope Catalyst AFM	Bruker	Tensile data.xls; Stress strain curves.zip	figshare	doi:10.6084/m9.figshare.c.4126559	https://doi.org/10.6084/m9.figshare.c.4126559	Post-rupture imaging	SHG pol-stacks.zip	figshare	doi:10.6084/m9.figshare.c.4126559	https://doi.org/10.6084/m9.figshare.c.4126559
animal 1 flexor tendon 6	AFM imaging	Bioscope Catalyst AFM	Bruker	pre strain AFM images for animal 1 flexor tendon 6	AFM images.zip	figshare	doi:10.6084/m9.figshare.c.4126559	https://doi.org/10.6084/m9.figshare.c.4126559	Tensile testing	Bioscope Catalyst AFM	Bruker	Tensile data.xls; Stress strain curves.zip	figshare	doi:10.6084/m9.figshare.c.4126559	https://doi.org/10.6084/m9.figshare.c.4126559	Post-rupture imaging	SHG pol-stacks.zip	figshare	doi:10.6084/m9.figshare.c.4126559	https://doi.org/10.6084/m9.figshare.c.4126559
animal 1 extensor tendon 1	AFM imaging	Bioscope Catalyst AFM	Bruker	pre strain AFM images for animal 1 extensor tendon 1	AFM images.zip	figshare	doi:10.6084/m9.figshare.c.4126559	https://doi.org/10.6084/m9.figshare.c.4126559	Tensile testing	Bioscope Catalyst AFM	Bruker	Tensile data.xls; Stress strain curves.zip	figshare	doi:10.6084/m9.figshare.c.4126559	https://doi.org/10.6084/m9.figshare.c.4126559	Post-rupture imaging	SHG pol-stacks.zip	figshare	doi:10.6084/m9.figshare.c.4126559	https://doi.org/10.6084/m9.figshare.c.4126559
animal 1 extensor tendon 2	AFM imaging	Bioscope Catalyst AFM	Bruker	pre strain AFM images for animal 1 extensor tendon 2	AFM images.zip	figshare	doi:10.6084/m9.figshare.c.4126559	https://doi.org/10.6084/m9.figshare.c.4126559	Tensile testing	Bioscope Catalyst AFM	Bruker	Tensile data.xls; Stress strain curves.zip	figshare	doi:10.6084/m9.figshare.c.4126559	https://doi.org/10.6084/m9.figshare.c.4126559	Post-rupture imaging	SHG pol-stacks.zip	figshare	doi:10.6084/m9.figshare.c.4126559	https://doi.org/10.6084/m9.figshare.c.4126559
animal 1 extensor tendon 3	AFM imaging	Bioscope Catalyst AFM	Bruker	pre strain AFM images for animal 1 extensor tendon 3	AFM images.zip	figshare	doi:10.6084/m9.figshare.c.4126559	https://doi.org/10.6084/m9.figshare.c.4126559	Tensile testing	Bioscope Catalyst AFM	Bruker	Tensile data.xls; Stress strain curves.zip	figshare	doi:10.6084/m9.figshare.c.4126559	https://doi.org/10.6084/m9.figshare.c.4126559	Post-rupture imaging	SHG pol-stacks.zip	figshare	doi:10.6084/m9.figshare.c.4126559	https://doi.org/10.6084/m9.figshare.c.4126559
animal 1 extensor tendon 4	AFM imaging	Bioscope Catalyst AFM	Bruker	pre strain AFM images for animal 1 extensor tendon 4	AFM images.zip	figshare	doi:10.6084/m9.figshare.c.4126559	https://doi.org/10.6084/m9.figshare.c.4126559	Tensile testing	Bioscope Catalyst AFM	Bruker	Tensile data.xls; Stress strain curves.zip	figshare	doi:10.6084/m9.figshare.c.4126559	https://doi.org/10.6084/m9.figshare.c.4126559	Post-rupture imaging	SHG pol-stacks.zip	figshare	doi:10.6084/m9.figshare.c.4126559	https://doi.org/10.6084/m9.figshare.c.4126559
animal 1 extensor tendon 5	AFM imaging	Bioscope Catalyst AFM	Bruker	pre strain AFM images for animal 1 extensor tendon 5	AFM images.zip	figshare	doi:10.6084/m9.figshare.c.4126559	https://doi.org/10.6084/m9.figshare.c.4126559	Tensile testing	Bioscope Catalyst AFM	Bruker	Tensile data.xls; Stress strain curves.zip	figshare	doi:10.6084/m9.figshare.c.4126559	https://doi.org/10.6084/m9.figshare.c.4126559	Post-rupture imaging	SHG pol-stacks.zip	figshare	doi:10.6084/m9.figshare.c.4126559	https://doi.org/10.6084/m9.figshare.c.4126559
animal 1 extensor tendon 6	AFM imaging	Bioscope Catalyst AFM	Bruker	pre strain AFM images for animal 1 extensor tendon 6	AFM images.zip	figshare	doi:10.6084/m9.figshare.c.4126559	https://doi.org/10.6084/m9.figshare.c.4126559	Tensile testing	Bioscope Catalyst AFM	Bruker	Tensile data.xls; Stress strain curves.zip	figshare	doi:10.6084/m9.figshare.c.4126559	https://doi.org/10.6084/m9.figshare.c.4126559	Post-rupture imaging	SHG pol-stacks.zip	figshare	doi:10.6084/m9.figshare.c.4126559	https://doi.org/10.6084/m9.figshare.c.4126559
animal 1 extensor tendon 7	AFM imaging	Bioscope Catalyst AFM	Bruker	pre strain AFM images for animal 1 extensor tendon 7	AFM images.zip	figshare	doi:10.6084/m9.figshare.c.4126559	https://doi.org/10.6084/m9.figshare.c.4126559	Tensile testing	Bioscope Catalyst AFM	Bruker	Tensile data.xls; Stress strain curves.zip	figshare	doi:10.6084/m9.figshare.c.4126559	https://doi.org/10.6084/m9.figshare.c.4126559	Post-rupture imaging	SHG pol-stacks.zip	figshare	doi:10.6084/m9.figshare.c.4126559	https://doi.org/10.6084/m9.figshare.c.4126559
animal 1 extensor tendon 8	AFM imaging	Bioscope Catalyst AFM	Bruker	pre strain AFM images for animal 1 extensor tendon 8	AFM images.zip	figshare	doi:10.6084/m9.figshare.c.4126559	https://doi.org/10.6084/m9.figshare.c.4126559	Tensile testing	Bioscope Catalyst AFM	Bruker	Tensile data.xls; Stress strain curves.zip	figshare	doi:10.6084/m9.figshare.c.4126559	https://doi.org/10.6084/m9.figshare.c.4126559	Post-rupture imaging	SHG pol-stacks.zip	figshare	doi:10.6084/m9.figshare.c.4126559	https://doi.org/10.6084/m9.figshare.c.4126559
animal 1 extensor tendon 9	AFM imaging	Bioscope Catalyst AFM	Bruker	pre strain AFM images for animal 1 extensor tendon 9	AFM images.zip	figshare	doi:10.6084/m9.figshare.c.4126559	https://doi.org/10.6084/m9.figshare.c.4126559	Tensile testing	Bioscope Catalyst AFM	Bruker	Tensile data.xls; Stress strain curves.zip	figshare	doi:10.6084/m9.figshare.c.4126559	https://doi.org/10.6084/m9.figshare.c.4126559	Post-rupture imaging	SHG pol-stacks.zip	figshare	doi:10.6084/m9.figshare.c.4126559	https://doi.org/10.6084/m9.figshare.c.4126559
animal 1 extensor tendon 10	AFM imaging	Bioscope Catalyst AFM	Bruker	pre strain AFM images for animal 1 extensor tendon 10	AFM images.zip	figshare	doi:10.6084/m9.figshare.c.4126559	https://doi.org/10.6084/m9.figshare.c.4126559	Tensile testing	Bioscope Catalyst AFM	Bruker	Tensile data.xls; Stress strain curves.zip	figshare	doi:10.6084/m9.figshare.c.4126559	https://doi.org/10.6084/m9.figshare.c.4126559	Post-rupture imaging	SHG pol-stacks.zip	figshare	doi:10.6084/m9.figshare.c.4126559	https://doi.org/10.6084/m9.figshare.c.4126559
animal 1 extensor tendon 11	AFM imaging	Bioscope Catalyst AFM	Bruker	pre strain AFM images for animal 1 extensor tendon 11	AFM images.zip	figshare	doi:10.6084/m9.figshare.c.4126559	https://doi.org/10.6084/m9.figshare.c.4126559	Tensile testing	Bioscope Catalyst AFM	Bruker	Tensile data.xls; Stress strain curves.zip	figshare	doi:10.6084/m9.figshare.c.4126559	https://doi.org/10.6084/m9.figshare.c.4126559	Post-rupture imaging	SHG pol-stacks.zip	figshare	doi:10.6084/m9.figshare.c.4126559	https://doi.org/10.6084/m9.figshare.c.4126559
animal 2 flexor tendon 1	AFM imaging	Bioscope Catalyst AFM	Bruker	pre strain AFM images for animal 2 flexor tendon 1	AFM images.zip	figshare	doi:10.6084/m9.figshare.c.4126559	https://doi.org/10.6084/m9.figshare.c.4126559	Tensile testing	Bioscope Catalyst AFM	Bruker	Tensile data.xls; Stress strain curves.zip	figshare	doi:10.6084/m9.figshare.c.4126559	https://doi.org/10.6084/m9.figshare.c.4126559	Post-rupture imaging	SHG pol-stacks.zip	figshare	doi:10.6084/m9.figshare.c.4126559	https://doi.org/10.6084/m9.figshare.c.4126559
animal 2 flexor tendon 2	AFM imaging	Bioscope Catalyst AFM	Bruker	pre strain AFM images for animal 2 flexor tendon 2	AFM images.zip	figshare	doi:10.6084/m9.figshare.c.4126559	https://doi.org/10.6084/m9.figshare.c.4126559	Tensile testing	Bioscope Catalyst AFM	Bruker	Tensile data.xls; Stress strain curves.zip	figshare	doi:10.6084/m9.figshare.c.4126559	https://doi.org/10.6084/m9.figshare.c.4126559	Post-rupture imaging	SHG pol-stacks.zip	figshare	doi:10.6084/m9.figshare.c.4126559	https://doi.org/10.6084/m9.figshare.c.4126559
animal 2 flexor tendon 3	AFM imaging	Bioscope Catalyst AFM	Bruker	pre strain AFM images for animal 2 flexor tendon 3	AFM images.zip	figshare	doi:10.6084/m9.figshare.c.4126559	https://doi.org/10.6084/m9.figshare.c.4126559	Tensile testing	Bioscope Catalyst AFM	Bruker	Tensile data.xls; Stress strain curves.zip	figshare	doi:10.6084/m9.figshare.c.4126559	https://doi.org/10.6084/m9.figshare.c.4126559	Post-rupture imaging	SHG pol-stacks.zip	figshare	doi:10.6084/m9.figshare.c.4126559	https://doi.org/10.6084/m9.figshare.c.4126559
animal 2 flexor tendon 4	AFM imaging	Bioscope Catalyst AFM	Bruker	pre strain AFM images for animal 2 flexor tendon 4	AFM images.zip	figshare	doi:10.6084/m9.figshare.c.4126559	https://doi.org/10.6084/m9.figshare.c.4126559	Tensile testing	Bioscope Catalyst AFM	Bruker	Tensile data.xls; Stress strain curves.zip	figshare	doi:10.6084/m9.figshare.c.4126559	https://doi.org/10.6084/m9.figshare.c.4126559	Post-rupture imaging	SHG pol-stacks.zip	figshare	doi:10.6084/m9.figshare.c.4126559	https://doi.org/10.6084/m9.figshare.c.4126559
animal 2 flexor tendon 5	AFM imaging	Bioscope Catalyst AFM	Bruker	pre strain AFM images for animal 2 flexor tendon 5	AFM images.zip	figshare	doi:10.6084/m9.figshare.c.4126559	https://doi.org/10.6084/m9.figshare.c.4126559	Tensile testing	Bioscope Catalyst AFM	Bruker	Tensile data.xls; Stress strain curves.zip	figshare	doi:10.6084/m9.figshare.c.4126559	https://doi.org/10.6084/m9.figshare.c.4126559	Post-rupture imaging	SHG pol-stacks.zip	figshare	doi:10.6084/m9.figshare.c.4126559	https://doi.org/10.6084/m9.figshare.c.4126559
animal 2 flexor tendon 6	AFM imaging	Bioscope Catalyst AFM	Bruker	pre strain AFM images for animal 2 flexor tendon 6	AFM images.zip	figshare	doi:10.6084/m9.figshare.c.4126559	https://doi.org/10.6084/m9.figshare.c.4126559	Tensile testing	Bioscope Catalyst AFM	Bruker	Tensile data.xls; Stress strain curves.zip	figshare	doi:10.6084/m9.figshare.c.4126559	https://doi.org/10.6084/m9.figshare.c.4126559	Post-rupture imaging	SHG pol-stacks.zip	figshare	doi:10.6084/m9.figshare.c.4126559	https://doi.org/10.6084/m9.figshare.c.4126559
animal 2 flexor tendon 7	AFM imaging	Bioscope Catalyst AFM	Bruker	pre strain AFM images for animal 2 flexor tendon 7	AFM images.zip	figshare	doi:10.6084/m9.figshare.c.4126559	https://doi.org/10.6084/m9.figshare.c.4126559	Tensile testing	Bioscope Catalyst AFM	Bruker	Tensile data.xls; Stress strain curves.zip	figshare	doi:10.6084/m9.figshare.c.4126559	https://doi.org/10.6084/m9.figshare.c.4126559	Post-rupture imaging	SHG pol-stacks.zip	figshare	doi:10.6084/m9.figshare.c.4126559	https://doi.org/10.6084/m9.figshare.c.4126559
animal 2 flexor tendon 8	AFM imaging	Bioscope Catalyst AFM	Bruker	pre strain AFM images for animal 2 flexor tendon 8	AFM images.zip	figshare	doi:10.6084/m9.figshare.c.4126559	https://doi.org/10.6084/m9.figshare.c.4126559	Tensile testing	Bioscope Catalyst AFM	Bruker	Tensile data.xls; Stress strain curves.zip	figshare	doi:10.6084/m9.figshare.c.4126559	https://doi.org/10.6084/m9.figshare.c.4126559	Post-rupture imaging	SHG pol-stacks.zip	figshare	doi:10.6084/m9.figshare.c.4126559	https://doi.org/10.6084/m9.figshare.c.4126559
animal 2 flexor tendon 9	AFM imaging	Bioscope Catalyst AFM	Bruker	pre strain AFM images for animal 2 flexor tendon 9	AFM images.zip	figshare	doi:10.6084/m9.figshare.c.4126559	https://doi.org/10.6084/m9.figshare.c.4126559	Tensile testing	Bioscope Catalyst AFM	Bruker	Tensile data.xls; Stress strain curves.zip	figshare	doi:10.6084/m9.figshare.c.4126559	https://doi.org/10.6084/m9.figshare.c.4126559	Post-rupture imaging	SHG pol-stacks.zip	figshare	doi:10.6084/m9.figshare.c.4126559	https://doi.org/10.6084/m9.figshare.c.4126559
animal 2 flexor tendon 10	AFM imaging	Bioscope Catalyst AFM	Bruker	pre strain AFM images for animal 2 flexor tendon 10	AFM images.zip	figshare	doi:10.6084/m9.figshare.c.4126559	https://doi.org/10.6084/m9.figshare.c.4126559	Tensile testing	Bioscope Catalyst AFM	Bruker	Tensile data.xls; Stress strain curves.zip	figshare	doi:10.6084/m9.figshare.c.4126559	https://doi.org/10.6084/m9.figshare.c.4126559	Post-rupture imaging	SHG pol-stacks.zip	figshare	doi:10.6084/m9.figshare.c.4126559	https://doi.org/10.6084/m9.figshare.c.4126559
animal 2 flexor tendon 11	AFM imaging	Bioscope Catalyst AFM	Bruker	pre strain AFM images for animal 2 flexor tendon 11	AFM images.zip	figshare	doi:10.6084/m9.figshare.c.4126559	https://doi.org/10.6084/m9.figshare.c.4126559	Tensile testing	Bioscope Catalyst AFM	Bruker	Tensile data.xls; Stress strain curves.zip	figshare	doi:10.6084/m9.figshare.c.4126559	https://doi.org/10.6084/m9.figshare.c.4126559	Post-rupture imaging	SHG pol-stacks.zip	figshare	doi:10.6084/m9.figshare.c.4126559	https://doi.org/10.6084/m9.figshare.c.4126559
animal 2 extensor tendon 1	AFM imaging	Bioscope Catalyst AFM	Bruker	pre strain AFM images for animal 2 extensor tendon 1	AFM images.zip	figshare	doi:10.6084/m9.figshare.c.4126559	https://doi.org/10.6084/m9.figshare.c.4126559	Tensile testing	Bioscope Catalyst AFM	Bruker	Tensile data.xls; Stress strain curves.zip	figshare	doi:10.6084/m9.figshare.c.4126559	https://doi.org/10.6084/m9.figshare.c.4126559	Post-rupture imaging	SHG pol-stacks.zip	figshare	doi:10.6084/m9.figshare.c.4126559	https://doi.org/10.6084/m9.figshare.c.4126559
animal 2 extensor tendon 2	AFM imaging	Bioscope Catalyst AFM	Bruker	pre strain AFM images for animal 2 extensor tendon 2	AFM images.zip	figshare	doi:10.6084/m9.figshare.c.4126559	https://doi.org/10.6084/m9.figshare.c.4126559	Tensile testing	Bioscope Catalyst AFM	Bruker	Tensile data.xls; Stress strain curves.zip	figshare	doi:10.6084/m9.figshare.c.4126559	https://doi.org/10.6084/m9.figshare.c.4126559	Post-rupture imaging	SHG pol-stacks.zip	figshare	doi:10.6084/m9.figshare.c.4126559	https://doi.org/10.6084/m9.figshare.c.4126559
animal 2 extensor tendon 3	AFM imaging	Bioscope Catalyst AFM	Bruker	pre strain AFM images for animal 2 extensor tendon 3	AFM images.zip	figshare	doi:10.6084/m9.figshare.c.4126559	https://doi.org/10.6084/m9.figshare.c.4126559	Tensile testing	Bioscope Catalyst AFM	Bruker	Tensile data.xls; Stress strain curves.zip	figshare	doi:10.6084/m9.figshare.c.4126559	https://doi.org/10.6084/m9.figshare.c.4126559	Post-rupture imaging	SHG pol-stacks.zip	figshare	doi:10.6084/m9.figshare.c.4126559	https://doi.org/10.6084/m9.figshare.c.4126559
animal 2 extensor tendon 4	AFM imaging	Bioscope Catalyst AFM	Bruker	pre strain AFM images for animal 2 extensor tendon 4	AFM images.zip	figshare	doi:10.6084/m9.figshare.c.4126559	https://doi.org/10.6084/m9.figshare.c.4126559	Tensile testing	Bioscope Catalyst AFM	Bruker	Tensile data.xls; Stress strain curves.zip	figshare	doi:10.6084/m9.figshare.c.4126559	https://doi.org/10.6084/m9.figshare.c.4126559	Post-rupture imaging	SHG pol-stacks.zip	figshare	doi:10.6084/m9.figshare.c.4126559	https://doi.org/10.6084/m9.figshare.c.4126559
animal 2 extensor tendon 5	AFM imaging	Bioscope Catalyst AFM	Bruker	pre strain AFM images for animal 2 extensor tendon 5	AFM images.zip	figshare	doi:10.6084/m9.figshare.c.4126559	https://doi.org/10.6084/m9.figshare.c.4126559	Tensile testing	Bioscope Catalyst AFM	Bruker	Tensile data.xls; Stress strain curves.zip	figshare	doi:10.6084/m9.figshare.c.4126559	https://doi.org/10.6084/m9.figshare.c.4126559	Post-rupture imaging	SHG pol-stacks.zip	figshare	doi:10.6084/m9.figshare.c.4126559	https://doi.org/10.6084/m9.figshare.c.4126559
animal 2 extensor tendon 6	AFM imaging	Bioscope Catalyst AFM	Bruker	pre strain AFM images for animal 2 extensor tendon 6	AFM images.zip	figshare	doi:10.6084/m9.figshare.c.4126559	https://doi.org/10.6084/m9.figshare.c.4126559	Tensile testing	Bioscope Catalyst AFM	Bruker	Tensile data.xls; Stress strain curves.zip	figshare	doi:10.6084/m9.figshare.c.4126559	https://doi.org/10.6084/m9.figshare.c.4126559	Post-rupture imaging	SHG pol-stacks.zip	figshare	doi:10.6084/m9.figshare.c.4126559	https://doi.org/10.6084/m9.figshare.c.4126559
animal 2 extensor tendon 7	AFM imaging	Bioscope Catalyst AFM	Bruker	pre strain AFM images for animal 2 extensor tendon 7	AFM images.zip	figshare	doi:10.6084/m9.figshare.c.4126559	https://doi.org/10.6084/m9.figshare.c.4126559	Tensile testing	Bioscope Catalyst AFM	Bruker	Tensile data.xls; Stress strain curves.zip	figshare	doi:10.6084/m9.figshare.c.4126559	https://doi.org/10.6084/m9.figshare.c.4126559	Post-rupture imaging	SHG pol-stacks.zip	figshare	doi:10.6084/m9.figshare.c.4126559	https://doi.org/10.6084/m9.figshare.c.4126559
animal 2 extensor tendon 8	AFM imaging	Bioscope Catalyst AFM	Bruker	pre strain AFM images for animal 2 extensor tendon 8	AFM images.zip	figshare	doi:10.6084/m9.figshare.c.4126559	https://doi.org/10.6084/m9.figshare.c.4126559	Tensile testing	Bioscope Catalyst AFM	Bruker	Tensile data.xls; Stress strain curves.zip	figshare	doi:10.6084/m9.figshare.c.4126559	https://doi.org/10.6084/m9.figshare.c.4126559	Post-rupture imaging	SHG pol-stacks.zip	figshare	doi:10.6084/m9.figshare.c.4126559	https://doi.org/10.6084/m9.figshare.c.4126559
animal 2 extensor tendon 9	AFM imaging	Bioscope Catalyst AFM	Bruker	pre strain AFM images for animal 2 extensor tendon 9	AFM images.zip	figshare	doi:10.6084/m9.figshare.c.4126559	https://doi.org/10.6084/m9.figshare.c.4126559	Tensile testing	Bioscope Catalyst AFM	Bruker	Tensile data.xls; Stress strain curves.zip	figshare	doi:10.6084/m9.figshare.c.4126559	https://doi.org/10.6084/m9.figshare.c.4126559	Post-rupture imaging	SHG pol-stacks.zip	figshare	doi:10.6084/m9.figshare.c.4126559	https://doi.org/10.6084/m9.figshare.c.4126559
animal 2 extensor tendon 10	AFM imaging	Bioscope Catalyst AFM	Bruker	pre strain AFM images for animal 2 extensor tendon 10	AFM images.zip	figshare	doi:10.6084/m9.figshare.c.4126559	https://doi.org/10.6084/m9.figshare.c.4126559	Tensile testing	Bioscope Catalyst AFM	Bruker	Tensile data.xls; Stress strain curves.zip	figshare	doi:10.6084/m9.figshare.c.4126559	https://doi.org/10.6084/m9.figshare.c.4126559	Post-rupture imaging	SHG pol-stacks.zip	figshare	doi:10.6084/m9.figshare.c.4126559	https://doi.org/10.6084/m9.figshare.c.4126559
